# Supplementary material for: Deformable registration of 3D ultrasound volumes using automatic landmark generation
Source: PLoS One. 2019 Mar 15;14(3):e0213004. doi: 10.1371/journal.pone.0213004 (PMC6420033; doi:10.1371/journal.pone.0213004)
Supplement: S1 Dataset — (CSV) [file pone.0213004.s001.csv]

fy	wfy	dfy
43.5	44	39
41	41	35.5
39	38	33
37.5	35.5	31.5
36.5	34.5	30
36	33	29
35.5	32.5	28.5
35.5	32.5	29
36	33	29.5
37	34.5	30.5
37.5	36	32
39.5	37.5	33.5
41	40	36
43	43.5	38.5
46	48	43.5
44	42.5	39
41	41	35.5
39.5	37.5	33.5
37.5	36.5	31.5
36.5	34.5	30.5
36	33.5	29
35.5	33	28.5
36	33	29
36.5	33.5	29.5
37	35	30.5
37.5	36	32
39.5	37.5	33.5
41	40	36
43.5	43.5	39
46	48	43.5
44	43	39
41.5	41.5	36
39.5	37.5	33.5
38	36.5	31.5
36.5	34.5	30.5
36	33.5	29.5
35.5	33	29
36	33	29.5
36.5	33.5	29.5
37	35	30.5
38	36	32
39.5	37.5	34
41	40	36
43.5	43.5	39
46.5	48	43.5
44	43.5	39.5
41.5	41.5	36
39.5	38	33.5
38	36.5	31.5
37	34.5	30.5
36	34	29.5
35.5	33	29
36	33	29.5
36.5	34	30
37	35	30.5
38	36	32.5
39.5	38	34
41.5	40.5	36
43.5	43.5	39
46.5	48	43.5
44.5	46	39.5
41.5	41.5	36
39.5	38.5	34
38	37	32
37	35	31
36.5	34	29.5
36	33.5	29.5
36	33.5	29.5
36.5	34	30
37	35	31
38	36.5	32.5
39.5	38	34
41.5	40.5	36
44	44	39
46.5	48.5	44
44.5	46	39.5
41.5	41.5	36
40	38.5	34
38.5	37	32
37.5	35	31
36.5	34	30
36	33.5	29.5
36.5	33.5	29.5
36.5	34	30
37.5	35	31
38	36.5	32.5
40	38	34
41.5	40.5	36.5
44	44	39.5
47	48.5	44
44.5	46	39.5
42	41.5	36.5
40	38.5	34
38.5	37	32
37.5	35	31
36.5	34	30
36	33.5	30
36.5	33.5	29.5
37	34	30.5
37.5	35	31.5
38.5	36.5	33
40	38	34.5
41.5	40.5	36.5
44	44	39.5
47	48	44.5
45	45.5	40
42	41.5	36.5
40	38.5	34.5
38.5	37	32
38	35	31
37	34	30.5
36.5	33.5	30
36.5	33.5	30
37	34	30.5
37.5	35.5	31.5
38.5	36.5	33
40	38	34.5
42	41	36.5
44	44.5	40
47	48	44.5
45	45	40.5
42	41.5	36.5
40.5	38.5	34.5
39	37	32.5
38	35	31.5
37	34	30.5
36.5	33.5	30
37	33.5	30
37	34	30.5
38	35.5	32
39	36.5	33
40.5	38	34.5
42	41	37
44.5	44.5	40
47.5	48	44.5
45	45	41
42.5	41.5	37
40.5	38.5	34.5
39	37	32.5
38	35	31.5
37	34	30.5
36.5	33.5	30.5
37	33.5	30
37	34	31
38	35.5	32
39.5	36.5	33
40.5	38	35
42	41	37
44.5	44.5	40
47.5	47.5	45
