# Supplementary material for: Deformable registration of 3D ultrasound volumes using automatic landmark generation
Source: PLoS One. 2019 Mar 15;14(3):e0213004. doi: 10.1371/journal.pone.0213004 (PMC6420033; doi:10.1371/journal.pone.0213004)
Supplement: S2 Dataset — (XLS) [file pone.0213004.s002.xls]

## Sheet: tre
5.59515	7.33911	Pix spacing	0.375	0.375
fix warp	fix def		2.09818	2.75217
			mm	mm
7.80922	7.80922	0	fix warp	fix def
9.08001	9.83938	0.759369
6.26637	7.37446	1.10809
6.30736	7.78104	1.47368
5.16076	7.77004	2.60927
5.05388	6.78746	1.73357
5.46466	7.40829	1.94364
4.40231	6.53932	2.13702
4.58282	7.29797	2.71515			9.05432e-27
4.60827	6.83894	2.23067
5.78092	8.64165	2.86073
5.02291	7.62414	2.60123
6.7158	8.1325	1.41671
8.62714	10.8774	2.25027
7.27228	8.15281	0.880538
5.91952	8.39132	2.47181
4.87958	6.94168	2.0621
5.19692	7.79283	2.59591
5.00424	7.62794	2.6237
4.1412	7.24405	3.10286
5.37834	7.62284	2.2445
5.87727	7.129	1.25173
6.76439	8.38302	1.61863
7.13805	9.88656	2.74851
6.35002	7.04881	0.698784
7.64834	9.28373	1.63539
4.22066	5.46283	1.24217
5.94009	7.17264	1.23256
3.89794	5.50837	1.61043
6.41849	7.53124	1.11275
4.1593	7.00433	2.84503
6.14538	7.38588	1.2405
6.54244	8.14231	1.59987
4.65482	5.77927	1.12445
5.94015	7.06528	1.12513
5.90856	6.91014	1.00158
6.12543	8.58544	2.46001
8.02976	9.28474	1.25498
2.91941	6.01752	3.09811
6.94308	6.94308	0
4.069	6.3074	2.2384
5.56648	5.56648	0
2.07273	6.89914	4.82641
4.73024	7.47539	2.74515
3.60774	7.29797	3.69024
5.28474	7.53255	2.24781
4.5263	8.25956	3.73325
7.38721	9.5063	2.11909
5.83661	7.94843	2.11181
9.70084	9.70084	0
3.58499	5.40681	1.82182
7.90785	7.90785	0
3.56327	5.67021	2.10694
6.41839	6.41839	0
3.03102	5.26954	2.23852
7.78363	7.78363	0
4.15914	6.63843	2.47928
7.26123	7.26123	0
4.43533	7.01209	2.57676
6.37262	6.37262	0
5.53283	6.41389	0.881062
10.6531	12.0134	1.36034
4.26553	5.02093	0.755395
8.16643	9.77066	1.60424
5.28472	6.88753	1.60281
7.3967	9.64618	2.24948
3.24588	4.33576	1.08989
8.64166	10.0299	1.38822
3.31011	4.94897	1.63887
6.76439	7.75973	0.995339
5.03688	5.03688	0
6.40186	6.40186	0
7.43783	7.43783	0
8.42884	8.42884	0
6.01749	6.01749	0
7.49932	7.49932	0
6.63992	6.63992	0
7.25511	7.25511	0
4.15436	5.78091	1.62656
6.62229	9.13223	2.50994
2.30774	6.43106	4.12332
5.37836	8.24539	2.86702
3.00634	6.4492	3.44286
5.75245	9.37161	3.61916
5.79585	5.79585	0
8.01907	8.01907	0
4.77461	4.41816	-0.356455
6.37627	6.37627	0
4.82815	4.82815	0
7.78108	8.27838	0.497301
4.51425	6.1331	1.61886
6.62581	10.7601	4.13429
2.16114	6.02922	3.86808
5.14712	8.40277	3.25564
2.53021	6.26643	3.73622
4.50558	8.3776	3.87202
4.64296	4.68471	0.0417553
8.37534	9.7721	1.39676
2.90763	4.43845	1.53082
5.76269	8.3837	2.62101
4.26101	6.52077	2.25976
6.41838	9.5321	3.11372
3.85553	6.29191	2.43638
4.76726	8.30141	3.53415
1.83543	4.94858	3.11315
5.2574	7.78156	2.52416
1.8054	6.04402	4.23862
4.53079	8.0302	3.49941

## Sheet: def
#	Markups	fiducial	file	version	=	4.4
#	CoordinateSystem	=	0
#	columns	=	id	x	y	z	ow	ox	oy	oz	vis	sel	lock	label	desc	associatedNodeID
vtkMRMLMarkupsFiducialNode_44	12.9255	-106.818	-0.250289	0	0	0	1	1	1	0	F-1	vtkMRMLScalarVolumeNode2
vtkMRMLMarkupsFiducialNode_45	2.43436	-106.693	-0.250289	0	0	0	1	1	1	0	F-2	vtkMRMLScalarVolumeNode2
vtkMRMLMarkupsFiducialNode_46	7.43015	-101.823	-0.250289	0	0	0	1	1	1	0	F-3	vtkMRMLScalarVolumeNode2
vtkMRMLMarkupsFiducialNode_47	-2.93612	-101.823	-0.250289	0	0	0	1	1	1	0	F-4	vtkMRMLScalarVolumeNode2
vtkMRMLMarkupsFiducialNode_48	0.311148	-96.2023	-0.250289	0	0	0	1	1	1	0	F-5	vtkMRMLScalarVolumeNode2
vtkMRMLMarkupsFiducialNode_49	-8.0568	-96.3272	-0.250289	0	0	0	1	1	1	0	F-6	vtkMRMLScalarVolumeNode2
vtkMRMLMarkupsFiducialNode_50	-4.80954	-91.2065	-0.250289	0	0	0	1	1	1	0	F-7	vtkMRMLScalarVolumeNode2
vtkMRMLMarkupsFiducialNode_51	-13.1775	-90.9567	-0.250289	0	0	0	1	1	1	0	F-8	vtkMRMLScalarVolumeNode2
vtkMRMLMarkupsFiducialNode_52	-9.68044	-85.5863	-0.250289	0	0	0	1	1	1	0	F-9	vtkMRMLScalarVolumeNode2
vtkMRMLMarkupsFiducialNode_53	-17.4239	-85.4614	-0.250289	0	0	0	1	1	1	0	F-10	vtkMRMLScalarVolumeNode2
vtkMRMLMarkupsFiducialNode_54	-13.802	-80.5905	-0.250289	0	0	0	1	1	1	0	F-11	vtkMRMLScalarVolumeNode2
vtkMRMLMarkupsFiducialNode_55	-22.2948	-80.7154	-0.250289	0	0	0	1	1	1	0	F-12	vtkMRMLScalarVolumeNode2
vtkMRMLMarkupsFiducialNode_56	12.0513	-106.444	0.649711	0	0	0	1	1	1	0	F-13	vtkMRMLScalarVolumeNode2
vtkMRMLMarkupsFiducialNode_57	1.5601	-106.943	0.649711	0	0	0	1	1	1	0	F-14	vtkMRMLScalarVolumeNode2
vtkMRMLMarkupsFiducialNode_58	6.05631	-101.573	0.649711	0	0	0	1	1	1	0	F-15	vtkMRMLScalarVolumeNode2
vtkMRMLMarkupsFiducialNode_59	-2.56143	-101.823	0.649711	0	0	0	1	1	1	0	F-16	vtkMRMLScalarVolumeNode2
vtkMRMLMarkupsFiducialNode_60	0.935622	-96.2023	0.649711	0	0	0	1	1	1	0	F-17	vtkMRMLScalarVolumeNode2
vtkMRMLMarkupsFiducialNode_61	-7.93191	-96.3272	0.649711	0	0	0	1	1	1	0	F-18	vtkMRMLScalarVolumeNode2
vtkMRMLMarkupsFiducialNode_62	-4.55975	-91.2065	0.649711	0	0	0	1	1	1	0	F-19	vtkMRMLScalarVolumeNode2
vtkMRMLMarkupsFiducialNode_63	-12.8028	-91.5812	0.649711	0	0	0	1	1	1	0	F-20	vtkMRMLScalarVolumeNode2
vtkMRMLMarkupsFiducialNode_64	-9.43065	-85.9609	0.649711	0	0	0	1	1	1	0	F-21	vtkMRMLScalarVolumeNode2
vtkMRMLMarkupsFiducialNode_65	-17.0492	-85.9609	0.649711	0	0	0	1	1	1	0	F-22	vtkMRMLScalarVolumeNode2
vtkMRMLMarkupsFiducialNode_66	-13.6771	-80.5905	0.649711	0	0	0	1	1	1	0	F-23	vtkMRMLScalarVolumeNode2
vtkMRMLMarkupsFiducialNode_67	-22.9193	-80.5905	0.649711	0	0	0	1	1	1	0	F-24	vtkMRMLScalarVolumeNode2
vtkMRMLMarkupsFiducialNode_68	12.9255	-106.818	1.64971	0	0	0	1	1	1	0	F-25	vtkMRMLScalarVolumeNode2
vtkMRMLMarkupsFiducialNode_69	2.80904	-106.943	1.64971	0	0	0	1	1	1	0	F-26	vtkMRMLScalarVolumeNode2
vtkMRMLMarkupsFiducialNode_70	7.80484	-101.573	1.64971	0	0	0	1	1	1	0	F-27	vtkMRMLScalarVolumeNode2
vtkMRMLMarkupsFiducialNode_71	-2.68633	-101.823	1.64971	0	0	0	1	1	1	0	F-28	vtkMRMLScalarVolumeNode2
vtkMRMLMarkupsFiducialNode_72	2.43436	-96.4521	1.64971	0	0	0	1	1	1	0	F-29	vtkMRMLScalarVolumeNode2
vtkMRMLMarkupsFiducialNode_73	-7.18254	-96.3272	1.64971	0	0	0	1	1	1	0	F-30	vtkMRMLScalarVolumeNode2
vtkMRMLMarkupsFiducialNode_74	-4.55975	-91.3314	1.64971	0	0	0	1	1	1	0	F-31	vtkMRMLScalarVolumeNode2
vtkMRMLMarkupsFiducialNode_75	-12.553	-91.2065	1.64971	0	0	0	1	1	1	0	F-32	vtkMRMLScalarVolumeNode2
vtkMRMLMarkupsFiducialNode_76	-9.55554	-85.7111	1.64971	0	0	0	1	1	1	0	F-33	vtkMRMLScalarVolumeNode2
vtkMRMLMarkupsFiducialNode_77	-15.9252	-85.836	1.64971	0	0	0	1	1	1	0	F-34	vtkMRMLScalarVolumeNode2
vtkMRMLMarkupsFiducialNode_78	-12.553	-80.4656	1.64971	0	0	0	1	1	1	0	F-35	vtkMRMLScalarVolumeNode2
vtkMRMLMarkupsFiducialNode_79	-21.4205	-80.4656	1.64971	0	0	0	1	1	1	0	F-36	vtkMRMLScalarVolumeNode2
vtkMRMLMarkupsFiducialNode_80	11.6766	-106.818	2.94971	0	0	0	1	1	1	0	F-37	vtkMRMLScalarVolumeNode2
vtkMRMLMarkupsFiducialNode_81	1.93478	-106.943	2.94971	0	0	0	1	1	1	0	F-38	vtkMRMLScalarVolumeNode2
vtkMRMLMarkupsFiducialNode_82	7.55505	-101.573	2.94971	0	0	0	1	1	1	0	F-39	vtkMRMLScalarVolumeNode2
vtkMRMLMarkupsFiducialNode_83	-2.43654	-101.573	2.94971	0	0	0	1	1	1	0	F-40	vtkMRMLScalarVolumeNode2
vtkMRMLMarkupsFiducialNode_84	2.18457	-96.2023	2.94971	0	0	0	1	1	1	0	F-41	vtkMRMLScalarVolumeNode2
vtkMRMLMarkupsFiducialNode_85	-6.05849	-96.2023	2.94971	0	0	0	1	1	1	0	F-42	vtkMRMLScalarVolumeNode2
vtkMRMLMarkupsFiducialNode_86	-4.06017	-91.0816	2.94971	0	0	0	1	1	1	0	F-43	vtkMRMLScalarVolumeNode2
vtkMRMLMarkupsFiducialNode_87	-13.4273	-90.9567	2.94971	0	0	0	1	1	1	0	F-44	vtkMRMLScalarVolumeNode2
vtkMRMLMarkupsFiducialNode_88	-8.80617	-85.5863	2.94971	0	0	0	1	1	1	0	F-45	vtkMRMLScalarVolumeNode2
vtkMRMLMarkupsFiducialNode_89	-17.7986	-85.7111	2.94971	0	0	0	1	1	1	0	F-46	vtkMRMLScalarVolumeNode2
vtkMRMLMarkupsFiducialNode_90	-14.0518	-80.5905	2.94971	0	0	0	1	1	1	0	F-47	vtkMRMLScalarVolumeNode2
vtkMRMLMarkupsFiducialNode_91	-23.1691	-80.4656	2.94971	0	0	0	1	1	1	0	F-48	vtkMRMLScalarVolumeNode2
vtkMRMLMarkupsFiducialNode_92	12.301	-106.818	3.84971	0	0	0	1	1	1	0	F-49	vtkMRMLScalarVolumeNode2
vtkMRMLMarkupsFiducialNode_93	3.30862	-106.569	4.04971	0	0	0	1	1	1	0	F-50	vtkMRMLScalarVolumeNode2
vtkMRMLMarkupsFiducialNode_94	7.80484	-101.698	3.84971	0	0	0	1	1	1	0	F-51	vtkMRMLScalarVolumeNode2
vtkMRMLMarkupsFiducialNode_95	-1.68717	-101.823	4.04971	0	0	0	1	1	1	0	F-52	vtkMRMLScalarVolumeNode2
vtkMRMLMarkupsFiducialNode_96	2.05968	-96.4521	3.84971	0	0	0	1	1	1	0	F-53	vtkMRMLScalarVolumeNode2
vtkMRMLMarkupsFiducialNode_97	-7.18254	-96.3272	4.04971	0	0	0	1	1	1	0	F-54	vtkMRMLScalarVolumeNode2
vtkMRMLMarkupsFiducialNode_98	-3.3108	-91.2065	3.84971	0	0	0	1	1	1	0	F-55	vtkMRMLScalarVolumeNode2
vtkMRMLMarkupsFiducialNode_99	-13.0526	-91.2065	4.04971	0	0	0	1	1	1	0	F-56	vtkMRMLScalarVolumeNode2
vtkMRMLMarkupsFiducialNode_100	-8.55638	-85.836	3.84971	0	0	0	1	1	1	0	F-57	vtkMRMLScalarVolumeNode2
vtkMRMLMarkupsFiducialNode_101	-16.9243	-85.9609	3.84971	0	0	0	1	1	1	0	F-58	vtkMRMLScalarVolumeNode2
vtkMRMLMarkupsFiducialNode_102	-13.0526	-80.7154	3.84971	0	0	0	1	1	1	0	F-59	vtkMRMLScalarVolumeNode2
vtkMRMLMarkupsFiducialNode_103	-20.0467	-80.9651	3.64971	0	0	0	1	1	1	0	F-60	vtkMRMLScalarVolumeNode2
vtkMRMLMarkupsFiducialNode_104	15.0487	-107.068	4.94971	0	0	0	1	1	1	0	F-61	vtkMRMLScalarVolumeNode2
vtkMRMLMarkupsFiducialNode_105	1.80989	-107.068	4.94971	0	0	0	1	1	1	0	F-62	vtkMRMLScalarVolumeNode2
vtkMRMLMarkupsFiducialNode_106	9.30357	-101.573	4.94971	0	0	0	1	1	1	0	F-63	vtkMRMLScalarVolumeNode2
vtkMRMLMarkupsFiducialNode_107	-2.81122	-101.698	4.94971	0	0	0	1	1	1	0	F-64	vtkMRMLScalarVolumeNode2
vtkMRMLMarkupsFiducialNode_108	2.93394	-96.4521	4.94971	0	0	0	1	1	1	0	F-65	vtkMRMLScalarVolumeNode2
vtkMRMLMarkupsFiducialNode_109	-8.93107	-96.4521	4.94971	0	0	0	1	1	1	0	F-66	vtkMRMLScalarVolumeNode2
vtkMRMLMarkupsFiducialNode_110	-1.81206	-90.9567	4.94971	0	0	0	1	1	1	0	F-67	vtkMRMLScalarVolumeNode2
vtkMRMLMarkupsFiducialNode_111	-15.1758	-91.0816	4.94971	0	0	0	1	1	1	0	F-68	vtkMRMLScalarVolumeNode2
vtkMRMLMarkupsFiducialNode_112	-7.05764	-85.7111	4.94971	0	0	0	1	1	1	0	F-69	vtkMRMLScalarVolumeNode2
vtkMRMLMarkupsFiducialNode_113	-17.6737	-86.0858	4.94971	0	0	0	1	1	1	0	F-70	vtkMRMLScalarVolumeNode2
vtkMRMLMarkupsFiducialNode_114	-11.1792	-80.4656	5.04971	0	0	0	1	1	1	0	F-71	vtkMRMLScalarVolumeNode2
vtkMRMLMarkupsFiducialNode_115	-20.4214	-80.5905	5.04971	0	0	0	1	1	1	0	F-72	vtkMRMLScalarVolumeNode2
vtkMRMLMarkupsFiducialNode_116	13.6749	-106.818	6.04971	0	0	0	1	1	1	0	F-73	vtkMRMLScalarVolumeNode2
vtkMRMLMarkupsFiducialNode_117	3.68331	-106.818	6.04971	0	0	0	1	1	1	0	F-74	vtkMRMLScalarVolumeNode2
vtkMRMLMarkupsFiducialNode_118	9.05378	-101.698	6.04971	0	0	0	1	1	1	0	F-75	vtkMRMLScalarVolumeNode2
vtkMRMLMarkupsFiducialNode_119	-1.06269	-102.072	6.04971	0	0	0	1	1	1	0	F-76	vtkMRMLScalarVolumeNode2
vtkMRMLMarkupsFiducialNode_120	3.30862	-96.7019	6.04971	0	0	0	1	1	1	0	F-77	vtkMRMLScalarVolumeNode2
vtkMRMLMarkupsFiducialNode_121	-6.80786	-96.577	6.04971	0	0	0	1	1	1	0	F-78	vtkMRMLScalarVolumeNode2
vtkMRMLMarkupsFiducialNode_122	-2.18675	-91.2065	6.04971	0	0	0	1	1	1	0	F-79	vtkMRMLScalarVolumeNode2
vtkMRMLMarkupsFiducialNode_123	-13.4273	-91.2065	6.04971	0	0	0	1	1	1	0	F-80	vtkMRMLScalarVolumeNode2
vtkMRMLMarkupsFiducialNode_124	-8.80617	-85.5863	6.04971	0	0	0	1	1	1	0	F-81	vtkMRMLScalarVolumeNode2
vtkMRMLMarkupsFiducialNode_125	-18.6729	-86.2107	6.04971	0	0	0	1	1	1	0	F-82	vtkMRMLScalarVolumeNode2
vtkMRMLMarkupsFiducialNode_126	-12.1783	-80.3407	6.04971	0	0	0	1	1	1	0	F-83	vtkMRMLScalarVolumeNode2
vtkMRMLMarkupsFiducialNode_127	-22.6695	-80.7154	6.04971	0	0	0	1	1	1	0	F-84	vtkMRMLScalarVolumeNode2
vtkMRMLMarkupsFiducialNode_128	15.2985	-107.068	7.14971	0	0	0	1	1	1	0	F-85	vtkMRMLScalarVolumeNode2
vtkMRMLMarkupsFiducialNode_129	3.68331	-107.193	7.14971	0	0	0	1	1	1	0	F-86	vtkMRMLScalarVolumeNode2
vtkMRMLMarkupsFiducialNode_130	9.67826	-101.823	7.14971	0	0	0	1	1	1	0	F-87	vtkMRMLScalarVolumeNode2
vtkMRMLMarkupsFiducialNode_131	-0.812905	-101.947	7.14971	0	0	0	1	1	1	0	F-88	vtkMRMLScalarVolumeNode2
vtkMRMLMarkupsFiducialNode_132	3.9331	-96.3272	7.14971	0	0	0	1	1	1	0	F-89	vtkMRMLScalarVolumeNode2
vtkMRMLMarkupsFiducialNode_133	-7.30743	-96.2023	7.14971	0	0	0	1	1	1	0	F-90	vtkMRMLScalarVolumeNode2
vtkMRMLMarkupsFiducialNode_134	-2.81122	-91.3314	7.14971	0	0	0	1	1	1	0	F-91	vtkMRMLScalarVolumeNode2
vtkMRMLMarkupsFiducialNode_135	-14.6762	-91.0816	7.14971	0	0	0	1	1	1	0	F-92	vtkMRMLScalarVolumeNode2
vtkMRMLMarkupsFiducialNode_136	-8.1817	-85.7111	7.14971	0	0	0	1	1	1	0	F-93	vtkMRMLScalarVolumeNode2
vtkMRMLMarkupsFiducialNode_137	-18.0484	-85.7111	7.14971	0	0	0	1	1	1	0	F-94	vtkMRMLScalarVolumeNode2
vtkMRMLMarkupsFiducialNode_138	-12.4281	-80.4656	7.14971	0	0	0	1	1	1	0	F-95	vtkMRMLScalarVolumeNode2
vtkMRMLMarkupsFiducialNode_139	-22.4197	-80.5905	7.14971	0	0	0	1	1	1	0	F-96	vtkMRMLScalarVolumeNode2
vtkMRMLMarkupsFiducialNode_140	15.923	-106.818	8.44971	0	0	0	1	1	1	0	F-97	vtkMRMLScalarVolumeNode2
vtkMRMLMarkupsFiducialNode_141	2.80904	-106.943	8.44971	0	0	0	1	1	1	0	F-98	vtkMRMLScalarVolumeNode2
vtkMRMLMarkupsFiducialNode_142	10.0529	-101.698	8.44971	0	0	0	1	1	1	0	F-99	vtkMRMLScalarVolumeNode2
vtkMRMLMarkupsFiducialNode_143	-1.56227	-101.947	8.44971	0	0	0	1	1	1	0	F-100	vtkMRMLScalarVolumeNode2
vtkMRMLMarkupsFiducialNode_144	4.05799	-96.4521	8.44971	0	0	0	1	1	1	0	F-101	vtkMRMLScalarVolumeNode2
vtkMRMLMarkupsFiducialNode_145	-7.80701	-96.4521	8.44971	0	0	0	1	1	1	0	F-102	vtkMRMLScalarVolumeNode2
vtkMRMLMarkupsFiducialNode_146	-2.06185	-91.0816	8.44971	0	0	0	1	1	1	0	F-103	vtkMRMLScalarVolumeNode2
vtkMRMLMarkupsFiducialNode_147	-12.553	-91.0816	8.44971	0	0	0	1	1	1	0	F-104	vtkMRMLScalarVolumeNode2
vtkMRMLMarkupsFiducialNode_148	-6.55807	-85.5863	8.44971	0	0	0	1	1	1	0	F-105	vtkMRMLScalarVolumeNode2
vtkMRMLMarkupsFiducialNode_149	-17.5488	-85.7111	8.44971	0	0	0	1	1	1	0	F-106	vtkMRMLScalarVolumeNode2
vtkMRMLMarkupsFiducialNode_150	-12.0534	-80.4656	8.44971	0	0	0	1	1	1	0	F-107	vtkMRMLScalarVolumeNode2
vtkMRMLMarkupsFiducialNode_151	-22.2948	-80.3407	8.44971	0	0	0	1	1	1	0	F-108	vtkMRMLScalarVolumeNode2
vtkMRMLMarkupsFiducialNode_152	21.0437	-107.942	9.20101	0	0	0	1	1	1	0	F-109	vtkMRMLScalarVolumeNode2
vtkMRMLMarkupsFiducialNode_153	12.6757	-107.818	9.20101	0	0	0	1	1	1	0	F-110	vtkMRMLScalarVolumeNode2
vtkMRMLMarkupsFiducialNode_154	13.9247	-102.197	9.20101	0	0	0	1	1	1	0	F-111	vtkMRMLScalarVolumeNode2
vtkMRMLMarkupsFiducialNode_155	5.93141	-102.197	9.20101	0	0	0	1	1	1	0	F-112	vtkMRMLScalarVolumeNode2
vtkMRMLMarkupsFiducialNode_156	9.55336	-96.8268	9.20101	0	0	0	1	1	1	0	F-113	vtkMRMLScalarVolumeNode2
vtkMRMLMarkupsFiducialNode_157	1.5601	-97.2015	9.20101	0	0	0	1	1	1	0	F-114	vtkMRMLScalarVolumeNode2
vtkMRMLMarkupsFiducialNode_158	3.9331	-92.0808	9.20101	0	0	0	1	1	1	0	F-115	vtkMRMLScalarVolumeNode2
vtkMRMLMarkupsFiducialNode_159	-3.81038	-91.5812	9.20101	0	0	0	1	1	1	0	F-116	vtkMRMLScalarVolumeNode2
vtkMRMLMarkupsFiducialNode_160	0.186253	-86.3356	9.20101	0	0	0	1	1	1	0	F-117	vtkMRMLScalarVolumeNode2
vtkMRMLMarkupsFiducialNode_161	-7.18254	-86.3356	9.20101	0	0	0	1	1	1	0	F-118	vtkMRMLScalarVolumeNode2
vtkMRMLMarkupsFiducialNode_162	-5.05933	-80.8403	9.04971	0	0	0	1	1	1	0	F-119	vtkMRMLScalarVolumeNode2
vtkMRMLMarkupsFiducialNode_163	-12.4281	-80.7154	9.04971	0	0	0	1	1	1	0	F-120	vtkMRMLScalarVolumeNode2

## Sheet: warp
#	Markups	fiducial	file	version	=	4.4
#	CoordinateSystem	=	0
#	columns	=	id	x	y	z	ow	ox	oy	oz	vis	sel	lock	label	desc	associatedNodeID
vtkMRMLMarkupsFiducialNode_44	12.9255	-106.818	-0.250289	0	0	0	1	1	1	0	F-1	vtkMRMLScalarVolumeNode2
vtkMRMLMarkupsFiducialNode_45	3.18373	-106.818	-0.250289	0	0	0	1	1	1	0	F-2	vtkMRMLScalarVolumeNode2
vtkMRMLMarkupsFiducialNode_46	8.5542	-101.573	-0.250289	0	0	0	1	1	1	0	F-3	vtkMRMLScalarVolumeNode2
vtkMRMLMarkupsFiducialNode_47	-1.43738	-101.698	-0.250289	0	0	0	1	1	1	0	F-4	vtkMRMLScalarVolumeNode2
vtkMRMLMarkupsFiducialNode_48	2.93394	-96.2023	-0.250289	0	0	0	1	1	1	0	F-5	vtkMRMLScalarVolumeNode2
vtkMRMLMarkupsFiducialNode_49	-6.30828	-96.3272	-0.250289	0	0	0	1	1	1	0	F-6	vtkMRMLScalarVolumeNode2
vtkMRMLMarkupsFiducialNode_50	-2.81122	-90.9567	-0.250289	0	0	0	1	1	1	0	F-7	vtkMRMLScalarVolumeNode2
vtkMRMLMarkupsFiducialNode_51	-11.0543	-91.2065	-0.250289	0	0	0	1	1	1	0	F-8	vtkMRMLScalarVolumeNode2
vtkMRMLMarkupsFiducialNode_52	-6.93275	-85.5863	-0.250289	0	0	0	1	1	1	0	F-9	vtkMRMLScalarVolumeNode2
vtkMRMLMarkupsFiducialNode_53	-15.1758	-85.5863	-0.250289	0	0	0	1	1	1	0	F-10	vtkMRMLScalarVolumeNode2
vtkMRMLMarkupsFiducialNode_54	-10.9294	-80.5905	-0.250289	0	0	0	1	1	1	0	F-11	vtkMRMLScalarVolumeNode2
vtkMRMLMarkupsFiducialNode_55	-19.672	-80.4656	-0.250289	0	0	0	1	1	1	0	F-12	vtkMRMLScalarVolumeNode2
vtkMRMLMarkupsFiducialNode_56	13.4251	-106.818	0.749711	0	0	0	1	1	1	0	F-13	vtkMRMLScalarVolumeNode2
vtkMRMLMarkupsFiducialNode_57	3.8082	-107.068	0.749711	0	0	0	1	1	1	0	F-14	vtkMRMLScalarVolumeNode2
vtkMRMLMarkupsFiducialNode_58	6.93057	-101.698	0.749711	0	0	0	1	1	1	0	F-15	vtkMRMLScalarVolumeNode2
vtkMRMLMarkupsFiducialNode_59	-0.0635364	-101.698	0.749711	0	0	0	1	1	1	0	F-16	vtkMRMLScalarVolumeNode2
vtkMRMLMarkupsFiducialNode_60	3.05883	-96.0774	0.749711	0	0	0	1	1	1	0	F-17	vtkMRMLScalarVolumeNode2
vtkMRMLMarkupsFiducialNode_61	-5.30912	-96.3272	0.749711	0	0	0	1	1	1	0	F-18	vtkMRMLScalarVolumeNode2
vtkMRMLMarkupsFiducialNode_62	-1.93696	-91.3314	0.749711	0	0	0	1	1	1	0	F-19	vtkMRMLScalarVolumeNode2
vtkMRMLMarkupsFiducialNode_63	-9.68044	-91.2065	0.749711	0	0	0	1	1	1	0	F-20	vtkMRMLScalarVolumeNode2
vtkMRMLMarkupsFiducialNode_64	-7.18254	-85.9609	0.749711	0	0	0	1	1	1	0	F-21	vtkMRMLScalarVolumeNode2
vtkMRMLMarkupsFiducialNode_65	-15.8003	-86.0858	0.749711	0	0	0	1	1	1	0	F-22	vtkMRMLScalarVolumeNode2
vtkMRMLMarkupsFiducialNode_66	-12.0534	-80.5905	0.749711	0	0	0	1	1	1	0	F-23	vtkMRMLScalarVolumeNode2
vtkMRMLMarkupsFiducialNode_67	-20.1716	-80.7154	0.749711	0	0	0	1	1	1	0	F-24	vtkMRMLScalarVolumeNode2
vtkMRMLMarkupsFiducialNode_68	13.6749	-106.569	1.44971	0	0	0	1	1	1	0	F-25	vtkMRMLScalarVolumeNode2
vtkMRMLMarkupsFiducialNode_69	4.43268	-107.193	1.44971	0	0	0	1	1	1	0	F-26	vtkMRMLScalarVolumeNode2
vtkMRMLMarkupsFiducialNode_70	9.05378	-101.698	1.44971	0	0	0	1	1	1	0	F-27	vtkMRMLScalarVolumeNode2
vtkMRMLMarkupsFiducialNode_71	-1.43738	-101.823	1.44971	0	0	0	1	1	1	0	F-28	vtkMRMLScalarVolumeNode2
vtkMRMLMarkupsFiducialNode_72	4.05799	-96.4521	1.44971	0	0	0	1	1	1	0	F-29	vtkMRMLScalarVolumeNode2
vtkMRMLMarkupsFiducialNode_73	-6.05849	-96.3272	1.44971	0	0	0	1	1	1	0	F-30	vtkMRMLScalarVolumeNode2
vtkMRMLMarkupsFiducialNode_74	-1.68717	-91.2065	1.44971	0	0	0	1	1	1	0	F-31	vtkMRMLScalarVolumeNode2
vtkMRMLMarkupsFiducialNode_75	-11.3041	-91.2065	1.44971	0	0	0	1	1	1	0	F-32	vtkMRMLScalarVolumeNode2
vtkMRMLMarkupsFiducialNode_76	-7.93191	-85.5863	1.44971	0	0	0	1	1	1	0	F-33	vtkMRMLScalarVolumeNode2
vtkMRMLMarkupsFiducialNode_77	-14.8011	-85.9609	1.44971	0	0	0	1	1	1	0	F-34	vtkMRMLScalarVolumeNode2
vtkMRMLMarkupsFiducialNode_78	-11.429	-80.5905	1.44971	0	0	0	1	1	1	0	F-35	vtkMRMLScalarVolumeNode2
vtkMRMLMarkupsFiducialNode_79	-20.4214	-80.5905	1.44971	0	0	0	1	1	1	0	F-36	vtkMRMLScalarVolumeNode2
vtkMRMLMarkupsFiducialNode_80	14.1745	-106.818	2.94971	0	0	0	1	1	1	0	F-37	vtkMRMLScalarVolumeNode2
vtkMRMLMarkupsFiducialNode_81	3.18373	-107.068	2.94971	0	0	0	1	1	1	0	F-38	vtkMRMLScalarVolumeNode2
vtkMRMLMarkupsFiducialNode_82	10.6774	-101.573	2.94971	0	0	0	1	1	1	0	F-39	vtkMRMLScalarVolumeNode2
vtkMRMLMarkupsFiducialNode_83	-2.43654	-101.573	2.94971	0	0	0	1	1	1	0	F-40	vtkMRMLScalarVolumeNode2
vtkMRMLMarkupsFiducialNode_84	4.43268	-96.3272	2.94971	0	0	0	1	1	1	0	F-41	vtkMRMLScalarVolumeNode2
vtkMRMLMarkupsFiducialNode_85	-6.05849	-96.2023	2.94971	0	0	0	1	1	1	0	F-42	vtkMRMLScalarVolumeNode2
vtkMRMLMarkupsFiducialNode_86	0.935622	-90.8318	2.94971	0	0	0	1	1	1	0	F-43	vtkMRMLScalarVolumeNode2
vtkMRMLMarkupsFiducialNode_87	-10.6796	-91.2065	2.94971	0	0	0	1	1	1	0	F-44	vtkMRMLScalarVolumeNode2
vtkMRMLMarkupsFiducialNode_88	-5.05933	-85.5863	2.94971	0	0	0	1	1	1	0	F-45	vtkMRMLScalarVolumeNode2
vtkMRMLMarkupsFiducialNode_89	-15.5505	-85.836	2.94971	0	0	0	1	1	1	0	F-46	vtkMRMLScalarVolumeNode2
vtkMRMLMarkupsFiducialNode_90	-10.3049	-80.5905	2.94971	0	0	0	1	1	1	0	F-47	vtkMRMLScalarVolumeNode2
vtkMRMLMarkupsFiducialNode_91	-21.0459	-80.4656	2.94971	0	0	0	1	1	1	0	F-48	vtkMRMLScalarVolumeNode2
vtkMRMLMarkupsFiducialNode_92	14.4243	-106.943	4.04971	0	0	0	1	1	1	0	F-49	vtkMRMLScalarVolumeNode2
vtkMRMLMarkupsFiducialNode_93	3.30862	-106.569	4.04971	0	0	0	1	1	1	0	F-50	vtkMRMLScalarVolumeNode2
vtkMRMLMarkupsFiducialNode_94	9.67826	-101.573	4.04971	0	0	0	1	1	1	0	F-51	vtkMRMLScalarVolumeNode2
vtkMRMLMarkupsFiducialNode_95	-1.68717	-101.823	4.04971	0	0	0	1	1	1	0	F-52	vtkMRMLScalarVolumeNode2
vtkMRMLMarkupsFiducialNode_96	4.30778	-96.0774	4.04971	0	0	0	1	1	1	0	F-53	vtkMRMLScalarVolumeNode2
vtkMRMLMarkupsFiducialNode_97	-7.18254	-96.3272	4.04971	0	0	0	1	1	1	0	F-54	vtkMRMLScalarVolumeNode2
vtkMRMLMarkupsFiducialNode_98	-1.06269	-91.3314	4.04971	0	0	0	1	1	1	0	F-55	vtkMRMLScalarVolumeNode2
vtkMRMLMarkupsFiducialNode_99	-13.0526	-91.2065	4.04971	0	0	0	1	1	1	0	F-56	vtkMRMLScalarVolumeNode2
vtkMRMLMarkupsFiducialNode_100	-6.05849	-85.836	4.04971	0	0	0	1	1	1	0	F-57	vtkMRMLScalarVolumeNode2
vtkMRMLMarkupsFiducialNode_101	-16.9243	-85.9609	3.84971	0	0	0	1	1	1	0	F-58	vtkMRMLScalarVolumeNode2
vtkMRMLMarkupsFiducialNode_102	-10.4298	-80.4656	3.84971	0	0	0	1	1	1	0	F-59	vtkMRMLScalarVolumeNode2
vtkMRMLMarkupsFiducialNode_103	-20.0467	-80.9651	3.64971	0	0	0	1	1	1	0	F-60	vtkMRMLScalarVolumeNode2
vtkMRMLMarkupsFiducialNode_104	15.923	-107.193	5.04971	0	0	0	1	1	1	0	F-61	vtkMRMLScalarVolumeNode2
vtkMRMLMarkupsFiducialNode_105	3.18373	-106.943	5.04971	0	0	0	1	1	1	0	F-62	vtkMRMLScalarVolumeNode2
vtkMRMLMarkupsFiducialNode_106	10.0529	-101.698	5.04971	0	0	0	1	1	1	0	F-63	vtkMRMLScalarVolumeNode2
vtkMRMLMarkupsFiducialNode_107	-1.18759	-101.573	5.04971	0	0	0	1	1	1	0	F-64	vtkMRMLScalarVolumeNode2
vtkMRMLMarkupsFiducialNode_108	4.55757	-96.3272	5.04971	0	0	0	1	1	1	0	F-65	vtkMRMLScalarVolumeNode2
vtkMRMLMarkupsFiducialNode_109	-6.68296	-96.577	5.04971	0	0	0	1	1	1	0	F-66	vtkMRMLScalarVolumeNode2
vtkMRMLMarkupsFiducialNode_110	-0.68801	-90.9567	5.04971	0	0	0	1	1	1	0	F-67	vtkMRMLScalarVolumeNode2
vtkMRMLMarkupsFiducialNode_111	-13.802	-91.3314	5.04971	0	0	0	1	1	1	0	F-68	vtkMRMLScalarVolumeNode2
vtkMRMLMarkupsFiducialNode_112	-5.43401	-85.9609	5.04971	0	0	0	1	1	1	0	F-69	vtkMRMLScalarVolumeNode2
vtkMRMLMarkupsFiducialNode_113	-16.6745	-86.0858	5.04971	0	0	0	1	1	1	0	F-70	vtkMRMLScalarVolumeNode2
vtkMRMLMarkupsFiducialNode_114	-11.1792	-80.4656	5.04971	0	0	0	1	1	1	0	F-71	vtkMRMLScalarVolumeNode2
vtkMRMLMarkupsFiducialNode_115	-20.4214	-80.5905	5.04971	0	0	0	1	1	1	0	F-72	vtkMRMLScalarVolumeNode2
vtkMRMLMarkupsFiducialNode_116	13.6749	-106.818	6.04971	0	0	0	1	1	1	0	F-73	vtkMRMLScalarVolumeNode2
vtkMRMLMarkupsFiducialNode_117	3.68331	-106.818	6.04971	0	0	0	1	1	1	0	F-74	vtkMRMLScalarVolumeNode2
vtkMRMLMarkupsFiducialNode_118	9.05378	-101.698	6.04971	0	0	0	1	1	1	0	F-75	vtkMRMLScalarVolumeNode2
vtkMRMLMarkupsFiducialNode_119	-1.06269	-102.072	6.04971	0	0	0	1	1	1	0	F-76	vtkMRMLScalarVolumeNode2
vtkMRMLMarkupsFiducialNode_120	3.30862	-96.7019	6.04971	0	0	0	1	1	1	0	F-77	vtkMRMLScalarVolumeNode2
vtkMRMLMarkupsFiducialNode_121	-6.80786	-96.577	6.04971	0	0	0	1	1	1	0	F-78	vtkMRMLScalarVolumeNode2
vtkMRMLMarkupsFiducialNode_122	-0.563116	-91.3314	6.04971	0	0	0	1	1	1	0	F-79	vtkMRMLScalarVolumeNode2
vtkMRMLMarkupsFiducialNode_123	-10.9294	-91.5812	6.04971	0	0	0	1	1	1	0	F-80	vtkMRMLScalarVolumeNode2
vtkMRMLMarkupsFiducialNode_124	-4.68464	-85.9609	6.04971	0	0	0	1	1	1	0	F-81	vtkMRMLScalarVolumeNode2
vtkMRMLMarkupsFiducialNode_125	-15.8003	-86.0858	6.04971	0	0	0	1	1	1	0	F-82	vtkMRMLScalarVolumeNode2
vtkMRMLMarkupsFiducialNode_126	-8.68128	-80.4656	6.04971	0	0	0	1	1	1	0	F-83	vtkMRMLScalarVolumeNode2
vtkMRMLMarkupsFiducialNode_127	-19.0475	-80.7154	6.04971	0	0	0	1	1	1	0	F-84	vtkMRMLScalarVolumeNode2
vtkMRMLMarkupsFiducialNode_128	15.2985	-107.068	7.14971	0	0	0	1	1	1	0	F-85	vtkMRMLScalarVolumeNode2
vtkMRMLMarkupsFiducialNode_129	3.68331	-107.193	7.14971	0	0	0	1	1	1	0	F-86	vtkMRMLScalarVolumeNode2
vtkMRMLMarkupsFiducialNode_130	9.30357	-101.947	7.14971	0	0	0	1	1	1	0	F-87	vtkMRMLScalarVolumeNode2
vtkMRMLMarkupsFiducialNode_131	-0.812905	-101.947	7.14971	0	0	0	1	1	1	0	F-88	vtkMRMLScalarVolumeNode2
vtkMRMLMarkupsFiducialNode_132	3.9331	-96.3272	7.14971	0	0	0	1	1	1	0	F-89	vtkMRMLScalarVolumeNode2
vtkMRMLMarkupsFiducialNode_133	-6.80786	-96.2023	7.14971	0	0	0	1	1	1	0	F-90	vtkMRMLScalarVolumeNode2
vtkMRMLMarkupsFiducialNode_134	-1.18759	-91.3314	7.14971	0	0	0	1	1	1	0	F-91	vtkMRMLScalarVolumeNode2
vtkMRMLMarkupsFiducialNode_135	-10.5547	-91.4563	7.14971	0	0	0	1	1	1	0	F-92	vtkMRMLScalarVolumeNode2
vtkMRMLMarkupsFiducialNode_136	-4.30996	-85.9609	7.14971	0	0	0	1	1	1	0	F-93	vtkMRMLScalarVolumeNode2
vtkMRMLMarkupsFiducialNode_137	-14.8011	-85.9609	7.14971	0	0	0	1	1	1	0	F-94	vtkMRMLScalarVolumeNode2
vtkMRMLMarkupsFiducialNode_138	-8.68128	-80.5905	7.14971	0	0	0	1	1	1	0	F-95	vtkMRMLScalarVolumeNode2
vtkMRMLMarkupsFiducialNode_139	-18.548	-80.7154	7.14971	0	0	0	1	1	1	0	F-96	vtkMRMLScalarVolumeNode2
vtkMRMLMarkupsFiducialNode_140	15.923	-107.068	8.24971	0	0	0	1	1	1	0	F-97	vtkMRMLScalarVolumeNode2
vtkMRMLMarkupsFiducialNode_141	4.18289	-107.318	8.24971	0	0	0	1	1	1	0	F-98	vtkMRMLScalarVolumeNode2
vtkMRMLMarkupsFiducialNode_142	11.5517	-101.947	8.24971	0	0	0	1	1	1	0	F-99	vtkMRMLScalarVolumeNode2
vtkMRMLMarkupsFiducialNode_143	1.06052	-101.823	8.24971	0	0	0	1	1	1	0	F-100	vtkMRMLScalarVolumeNode2
vtkMRMLMarkupsFiducialNode_144	6.3061	-96.577	8.24971	0	0	0	1	1	1	0	F-101	vtkMRMLScalarVolumeNode2
vtkMRMLMarkupsFiducialNode_145	-4.68464	-96.4521	8.24971	0	0	0	1	1	1	0	F-102	vtkMRMLScalarVolumeNode2
vtkMRMLMarkupsFiducialNode_146	0.436043	-90.8318	8.24971	0	0	0	1	1	1	0	F-103	vtkMRMLScalarVolumeNode2
vtkMRMLMarkupsFiducialNode_147	-9.05596	-91.5812	8.24971	0	0	0	1	1	1	0	F-104	vtkMRMLScalarVolumeNode2
vtkMRMLMarkupsFiducialNode_148	-3.4357	-85.836	8.24971	0	0	0	1	1	1	0	F-105	vtkMRMLScalarVolumeNode2
vtkMRMLMarkupsFiducialNode_149	-15.0509	-86.0858	8.24971	0	0	0	1	1	1	0	F-106	vtkMRMLScalarVolumeNode2
vtkMRMLMarkupsFiducialNode_150	-7.68212	-80.3407	8.24971	0	0	0	1	1	1	0	F-107	vtkMRMLScalarVolumeNode2
vtkMRMLMarkupsFiducialNode_151	-18.7978	-80.4656	8.24971	0	0	0	1	1	1	0	F-108	vtkMRMLScalarVolumeNode2
vtkMRMLMarkupsFiducialNode_152	21.0437	-107.942	9.20101	0	0	0	1	1	1	0	F-109	vtkMRMLScalarVolumeNode2
vtkMRMLMarkupsFiducialNode_153	12.6757	-107.818	9.20101	0	0	0	1	1	1	0	F-110	vtkMRMLScalarVolumeNode2
vtkMRMLMarkupsFiducialNode_154	13.9247	-102.197	9.20101	0	0	0	1	1	1	0	F-111	vtkMRMLScalarVolumeNode2
vtkMRMLMarkupsFiducialNode_155	5.93141	-102.197	9.20101	0	0	0	1	1	1	0	F-112	vtkMRMLScalarVolumeNode2
vtkMRMLMarkupsFiducialNode_156	9.55336	-96.8268	9.20101	0	0	0	1	1	1	0	F-113	vtkMRMLScalarVolumeNode2
vtkMRMLMarkupsFiducialNode_157	1.5601	-97.2015	9.20101	0	0	0	1	1	1	0	F-114	vtkMRMLScalarVolumeNode2
vtkMRMLMarkupsFiducialNode_158	3.9331	-92.0808	9.20101	0	0	0	1	1	1	0	F-115	vtkMRMLScalarVolumeNode2
vtkMRMLMarkupsFiducialNode_159	-3.81038	-91.5812	9.20101	0	0	0	1	1	1	0	F-116	vtkMRMLScalarVolumeNode2
vtkMRMLMarkupsFiducialNode_160	0.186253	-86.3356	9.20101	0	0	0	1	1	1	0	F-117	vtkMRMLScalarVolumeNode2
vtkMRMLMarkupsFiducialNode_161	-7.18254	-86.3356	9.20101	0	0	0	1	1	1	0	F-118	vtkMRMLScalarVolumeNode2
vtkMRMLMarkupsFiducialNode_162	-5.05933	-80.8403	9.04971	0	0	0	1	1	1	0	F-119	vtkMRMLScalarVolumeNode2
vtkMRMLMarkupsFiducialNode_163	-12.4281	-80.7154	9.04971	0	0	0	1	1	1	0	F-120	vtkMRMLScalarVolumeNode2

## Sheet: fix
#	Markups	fiducial	file	version	=	4.4
#	CoordinateSystem	=	0
#	columns	=	id	x	y	z	ow	ox	oy	oz	vis	sel	lock	label	desc	associatedNodeID
vtkMRMLMarkupsFiducialNode_44	20.669	-107.818	-0.39899	0	0	0	1	1	1	0	F-1	vtkMRMLScalarVolumeNode2
vtkMRMLMarkupsFiducialNode_45	12.1762	-108.067	-0.39899	0	0	0	1	1	1	0	F-2	vtkMRMLScalarVolumeNode2
vtkMRMLMarkupsFiducialNode_46	14.7989	-102.072	-0.39899	0	0	0	1	1	1	0	F-3	vtkMRMLScalarVolumeNode2
vtkMRMLMarkupsFiducialNode_47	4.80736	-102.572	-0.39899	0	0	0	1	1	1	0	F-4	vtkMRMLScalarVolumeNode2
vtkMRMLMarkupsFiducialNode_48	8.05462	-96.8268	-0.39899	0	0	0	1	1	1	0	F-5	vtkMRMLScalarVolumeNode2
vtkMRMLMarkupsFiducialNode_49	-1.31248	-97.0766	-0.39899	0	0	0	1	1	1	0	F-6	vtkMRMLScalarVolumeNode2
vtkMRMLMarkupsFiducialNode_50	2.55925	-91.9559	-0.39899	0	0	0	1	1	1	0	F-7	vtkMRMLScalarVolumeNode2
vtkMRMLMarkupsFiducialNode_51	-6.68296	-91.7061	-0.39899	0	0	0	1	1	1	0	F-8	vtkMRMLScalarVolumeNode2
vtkMRMLMarkupsFiducialNode_52	-2.43654	-86.4605	-0.39899	0	0	0	1	1	1	0	F-9	vtkMRMLScalarVolumeNode2
vtkMRMLMarkupsFiducialNode_53	-10.6796	-86.5854	-0.39899	0	0	0	1	1	1	0	F-10	vtkMRMLScalarVolumeNode2
vtkMRMLMarkupsFiducialNode_54	-5.18422	-81.2149	-0.39899	0	0	0	1	1	1	0	F-11	vtkMRMLScalarVolumeNode2
vtkMRMLMarkupsFiducialNode_55	-14.6762	-80.9651	-0.39899	0	0	0	1	1	1	0	F-12	vtkMRMLScalarVolumeNode2
vtkMRMLMarkupsFiducialNode_56	20.0445	-107.942	0.60101	0	0	0	1	1	1	0	F-13	vtkMRMLScalarVolumeNode2
vtkMRMLMarkupsFiducialNode_57	12.4259	-107.443	0.60101	0	0	0	1	1	1	0	F-14	vtkMRMLScalarVolumeNode2
vtkMRMLMarkupsFiducialNode_58	14.1745	-102.322	0.60101	0	0	0	1	1	1	0	F-15	vtkMRMLScalarVolumeNode2
vtkMRMLMarkupsFiducialNode_59	5.80652	-102.447	0.60101	0	0	0	1	1	1	0	F-16	vtkMRMLScalarVolumeNode2
vtkMRMLMarkupsFiducialNode_60	7.80484	-97.2015	0.60101	0	0	0	1	1	1	0	F-17	vtkMRMLScalarVolumeNode2
vtkMRMLMarkupsFiducialNode_61	-0.188431	-97.2015	0.60101	0	0	0	1	1	1	0	F-18	vtkMRMLScalarVolumeNode2
vtkMRMLMarkupsFiducialNode_62	3.05883	-91.5812	0.60101	0	0	0	1	1	1	0	F-19	vtkMRMLScalarVolumeNode2
vtkMRMLMarkupsFiducialNode_63	-5.55891	-91.5812	0.60101	0	0	0	1	1	1	0	F-20	vtkMRMLScalarVolumeNode2
vtkMRMLMarkupsFiducialNode_64	-1.81206	-86.2107	0.60101	0	0	0	1	1	1	0	F-21	vtkMRMLScalarVolumeNode2
vtkMRMLMarkupsFiducialNode_65	-9.93022	-86.3356	0.60101	0	0	0	1	1	1	0	F-22	vtkMRMLScalarVolumeNode2
vtkMRMLMarkupsFiducialNode_66	-5.30912	-81.09	0.60101	0	0	0	1	1	1	0	F-23	vtkMRMLScalarVolumeNode2
vtkMRMLMarkupsFiducialNode_67	-13.0526	-81.2149	0.60101	0	0	0	1	1	1	0	F-24	vtkMRMLScalarVolumeNode2
vtkMRMLMarkupsFiducialNode_68	19.9196	-107.693	1.70101	0	0	0	1	1	1	0	F-25	vtkMRMLScalarVolumeNode2
vtkMRMLMarkupsFiducialNode_69	12.0513	-107.818	1.70101	0	0	0	1	1	1	0	F-26	vtkMRMLScalarVolumeNode2
vtkMRMLMarkupsFiducialNode_70	13.1753	-102.572	1.70101	0	0	0	1	1	1	0	F-27	vtkMRMLScalarVolumeNode2
vtkMRMLMarkupsFiducialNode_71	4.43268	-102.697	1.70101	0	0	0	1	1	1	0	F-28	vtkMRMLScalarVolumeNode2
vtkMRMLMarkupsFiducialNode_72	7.92973	-96.8268	1.70101	0	0	0	1	1	1	0	F-29	vtkMRMLScalarVolumeNode2
vtkMRMLMarkupsFiducialNode_73	0.311148	-97.0766	1.70101	0	0	0	1	1	1	0	F-30	vtkMRMLScalarVolumeNode2
vtkMRMLMarkupsFiducialNode_74	2.43436	-91.7061	1.70101	0	0	0	1	1	1	0	F-31	vtkMRMLScalarVolumeNode2
vtkMRMLMarkupsFiducialNode_75	-5.18422	-91.7061	1.70101	0	0	0	1	1	1	0	F-32	vtkMRMLScalarVolumeNode2
vtkMRMLMarkupsFiducialNode_76	-1.43738	-86.3356	1.70101	0	0	0	1	1	1	0	F-33	vtkMRMLScalarVolumeNode2
vtkMRMLMarkupsFiducialNode_77	-10.18	-86.4605	1.70101	0	0	0	1	1	1	0	F-34	vtkMRMLScalarVolumeNode2
vtkMRMLMarkupsFiducialNode_78	-5.55891	-81.4647	1.70101	0	0	0	1	1	1	0	F-35	vtkMRMLScalarVolumeNode2
vtkMRMLMarkupsFiducialNode_79	-14.5513	-81.2149	1.70101	0	0	0	1	1	1	0	F-36	vtkMRMLScalarVolumeNode2
vtkMRMLMarkupsFiducialNode_80	20.1694	-108.067	2.80101	0	0	0	1	1	1	0	F-37	vtkMRMLScalarVolumeNode2
vtkMRMLMarkupsFiducialNode_81	11.177	-107.818	2.80101	0	0	0	1	1	1	0	F-38	vtkMRMLScalarVolumeNode2
vtkMRMLMarkupsFiducialNode_82	13.55	-102.072	2.80101	0	0	0	1	1	1	0	F-39	vtkMRMLScalarVolumeNode2
vtkMRMLMarkupsFiducialNode_83	4.43268	-102.572	2.80101	0	0	0	1	1	1	0	F-40	vtkMRMLScalarVolumeNode2
vtkMRMLMarkupsFiducialNode_84	8.42931	-97.0766	2.80101	0	0	0	1	1	1	0	F-41	vtkMRMLScalarVolumeNode2
vtkMRMLMarkupsFiducialNode_85	-0.563116	-97.0766	2.80101	0	0	0	1	1	1	0	F-42	vtkMRMLScalarVolumeNode2
vtkMRMLMarkupsFiducialNode_86	2.80904	-91.7061	2.80101	0	0	0	1	1	1	0	F-43	vtkMRMLScalarVolumeNode2
vtkMRMLMarkupsFiducialNode_87	-6.05849	-92.2057	2.80101	0	0	0	1	1	1	0	F-44	vtkMRMLScalarVolumeNode2
vtkMRMLMarkupsFiducialNode_88	-1.56227	-86.4605	2.80101	0	0	0	1	1	1	0	F-45	vtkMRMLScalarVolumeNode2
vtkMRMLMarkupsFiducialNode_89	-10.3049	-86.4605	2.80101	0	0	0	1	1	1	0	F-46	vtkMRMLScalarVolumeNode2
vtkMRMLMarkupsFiducialNode_90	-5.8087	-81.09	2.80101	0	0	0	1	1	1	0	F-47	vtkMRMLScalarVolumeNode2
vtkMRMLMarkupsFiducialNode_91	-13.6771	-80.9651	2.80101	0	0	0	1	1	1	0	F-48	vtkMRMLScalarVolumeNode2
vtkMRMLMarkupsFiducialNode_92	20.1694	-107.942	3.80101	0	0	0	1	1	1	0	F-49	vtkMRMLScalarVolumeNode2
vtkMRMLMarkupsFiducialNode_93	12.9255	-107.818	3.80101	0	0	0	1	1	1	0	F-50	vtkMRMLScalarVolumeNode2
vtkMRMLMarkupsFiducialNode_94	13.1753	-102.322	3.80101	0	0	0	1	1	1	0	F-51	vtkMRMLScalarVolumeNode2
vtkMRMLMarkupsFiducialNode_95	6.1812	-102.572	3.80101	0	0	0	1	1	1	0	F-52	vtkMRMLScalarVolumeNode2
vtkMRMLMarkupsFiducialNode_96	7.67994	-97.2015	3.80101	0	0	0	1	1	1	0	F-53	vtkMRMLScalarVolumeNode2
vtkMRMLMarkupsFiducialNode_97	-0.812905	-97.0766	3.80101	0	0	0	1	1	1	0	F-54	vtkMRMLScalarVolumeNode2
vtkMRMLMarkupsFiducialNode_98	1.93478	-91.7061	3.80101	0	0	0	1	1	1	0	F-55	vtkMRMLScalarVolumeNode2
vtkMRMLMarkupsFiducialNode_99	-5.30912	-91.9559	3.80101	0	0	0	1	1	1	0	F-56	vtkMRMLScalarVolumeNode2
vtkMRMLMarkupsFiducialNode_100	-1.93696	-86.3356	3.80101	0	0	0	1	1	1	0	F-57	vtkMRMLScalarVolumeNode2
vtkMRMLMarkupsFiducialNode_101	-9.68044	-86.4605	3.80101	0	0	0	1	1	1	0	F-58	vtkMRMLScalarVolumeNode2
vtkMRMLMarkupsFiducialNode_102	-6.05849	-81.2149	3.80101	0	0	0	1	1	1	0	F-59	vtkMRMLScalarVolumeNode2
vtkMRMLMarkupsFiducialNode_103	-13.6771	-81.09	3.80101	0	0	0	1	1	1	0	F-60	vtkMRMLScalarVolumeNode2
vtkMRMLMarkupsFiducialNode_104	21.4184	-107.818	4.90101	0	0	0	1	1	1	0	F-61	vtkMRMLScalarVolumeNode2
vtkMRMLMarkupsFiducialNode_105	13.7998	-107.818	4.90101	0	0	0	1	1	1	0	F-62	vtkMRMLScalarVolumeNode2
vtkMRMLMarkupsFiducialNode_106	14.2994	-102.072	4.90101	0	0	0	1	1	1	0	F-63	vtkMRMLScalarVolumeNode2
vtkMRMLMarkupsFiducialNode_107	6.93057	-102.447	4.90101	0	0	0	1	1	1	0	F-64	vtkMRMLScalarVolumeNode2
vtkMRMLMarkupsFiducialNode_108	9.80315	-96.9517	4.90101	0	0	0	1	1	1	0	F-65	vtkMRMLScalarVolumeNode2
vtkMRMLMarkupsFiducialNode_109	0.685832	-97.2015	4.90101	0	0	0	1	1	1	0	F-66	vtkMRMLScalarVolumeNode2
vtkMRMLMarkupsFiducialNode_110	2.43436	-91.831	4.90101	0	0	0	1	1	1	0	F-67	vtkMRMLScalarVolumeNode2
vtkMRMLMarkupsFiducialNode_111	-5.18422	-91.9559	4.90101	0	0	0	1	1	1	0	F-68	vtkMRMLScalarVolumeNode2
vtkMRMLMarkupsFiducialNode_112	-2.18675	-86.5854	4.90101	0	0	0	1	1	1	0	F-69	vtkMRMLScalarVolumeNode2
vtkMRMLMarkupsFiducialNode_113	-9.93022	-86.5854	4.90101	0	0	0	1	1	1	0	F-70	vtkMRMLScalarVolumeNode2
vtkMRMLMarkupsFiducialNode_114	-6.18338	-81.09	4.90101	0	0	0	1	1	1	0	F-71	vtkMRMLScalarVolumeNode2
vtkMRMLMarkupsFiducialNode_115	-14.0518	-81.2149	4.90101	0	0	0	1	1	1	0	F-72	vtkMRMLScalarVolumeNode2
vtkMRMLMarkupsFiducialNode_116	21.0437	-107.818	5.90101	0	0	0	1	1	1	0	F-73	vtkMRMLScalarVolumeNode2
vtkMRMLMarkupsFiducialNode_117	12.0513	-107.818	5.90101	0	0	0	1	1	1	0	F-74	vtkMRMLScalarVolumeNode2
vtkMRMLMarkupsFiducialNode_118	15.0487	-102.197	5.90101	0	0	0	1	1	1	0	F-75	vtkMRMLScalarVolumeNode2
vtkMRMLMarkupsFiducialNode_119	6.43099	-102.322	5.90101	0	0	0	1	1	1	0	F-76	vtkMRMLScalarVolumeNode2
vtkMRMLMarkupsFiducialNode_120	9.92805	-97.2015	5.90101	0	0	0	1	1	1	0	F-77	vtkMRMLScalarVolumeNode2
vtkMRMLMarkupsFiducialNode_121	0.436043	-96.9517	5.90101	0	0	0	1	1	1	0	F-78	vtkMRMLScalarVolumeNode2
vtkMRMLMarkupsFiducialNode_122	3.55841	-91.831	5.90101	0	0	0	1	1	1	0	F-79	vtkMRMLScalarVolumeNode2
vtkMRMLMarkupsFiducialNode_123	-4.30996	-91.7061	5.90101	0	0	0	1	1	1	0	F-80	vtkMRMLScalarVolumeNode2
vtkMRMLMarkupsFiducialNode_124	-2.43654	-86.4605	5.90101	0	0	0	1	1	1	0	F-81	vtkMRMLScalarVolumeNode2
vtkMRMLMarkupsFiducialNode_125	-10.4298	-86.3356	5.90101	0	0	0	1	1	1	0	F-82	vtkMRMLScalarVolumeNode2
vtkMRMLMarkupsFiducialNode_126	-5.8087	-81.3398	5.90101	0	0	0	1	1	1	0	F-83	vtkMRMLScalarVolumeNode2
vtkMRMLMarkupsFiducialNode_127	-13.3024	-80.9651	5.90101	0	0	0	1	1	1	0	F-84	vtkMRMLScalarVolumeNode2
vtkMRMLMarkupsFiducialNode_128	21.0437	-107.818	7.00101	0	0	0	1	1	1	0	F-85	vtkMRMLScalarVolumeNode2
vtkMRMLMarkupsFiducialNode_129	11.6766	-107.818	7.00101	0	0	0	1	1	1	0	F-86	vtkMRMLScalarVolumeNode2
vtkMRMLMarkupsFiducialNode_130	14.0496	-102.447	7.00101	0	0	0	1	1	1	0	F-87	vtkMRMLScalarVolumeNode2
vtkMRMLMarkupsFiducialNode_131	5.55673	-102.197	7.00101	0	0	0	1	1	1	0	F-88	vtkMRMLScalarVolumeNode2
vtkMRMLMarkupsFiducialNode_132	8.6791	-97.2015	7.00101	0	0	0	1	1	1	0	F-89	vtkMRMLScalarVolumeNode2
vtkMRMLMarkupsFiducialNode_133	0.935622	-96.9517	7.00101	0	0	0	1	1	1	0	F-90	vtkMRMLScalarVolumeNode2
vtkMRMLMarkupsFiducialNode_134	3.30862	-91.7061	7.00101	0	0	0	1	1	1	0	F-91	vtkMRMLScalarVolumeNode2
vtkMRMLMarkupsFiducialNode_135	-3.93527	-91.7061	7.00101	0	0	0	1	1	1	0	F-92	vtkMRMLScalarVolumeNode2
vtkMRMLMarkupsFiducialNode_136	-2.18675	-86.3356	7.00101	0	0	0	1	1	1	0	F-93	vtkMRMLScalarVolumeNode2
vtkMRMLMarkupsFiducialNode_137	-9.68044	-86.4605	7.00101	0	0	0	1	1	1	0	F-94	vtkMRMLScalarVolumeNode2
vtkMRMLMarkupsFiducialNode_138	-6.18338	-80.9651	7.00101	0	0	0	1	1	1	0	F-95	vtkMRMLScalarVolumeNode2
vtkMRMLMarkupsFiducialNode_139	-14.0518	-80.9651	7.00101	0	0	0	1	1	1	0	F-96	vtkMRMLScalarVolumeNode2
vtkMRMLMarkupsFiducialNode_140	20.5441	-107.443	8.00101	0	0	0	1	1	1	0	F-97	vtkMRMLScalarVolumeNode2
vtkMRMLMarkupsFiducialNode_141	12.5508	-107.568	8.00101	0	0	0	1	1	1	0	F-98	vtkMRMLScalarVolumeNode2
vtkMRMLMarkupsFiducialNode_142	14.4243	-102.322	8.00101	0	0	0	1	1	1	0	F-99	vtkMRMLScalarVolumeNode2
vtkMRMLMarkupsFiducialNode_143	6.80568	-102.197	8.00101	0	0	0	1	1	1	0	F-100	vtkMRMLScalarVolumeNode2
vtkMRMLMarkupsFiducialNode_144	10.5525	-96.8268	8.00101	0	0	0	1	1	1	0	F-101	vtkMRMLScalarVolumeNode2
vtkMRMLMarkupsFiducialNode_145	1.68499	-97.2015	8.00101	0	0	0	1	1	1	0	F-102	vtkMRMLScalarVolumeNode2
vtkMRMLMarkupsFiducialNode_146	4.18289	-91.7061	8.00101	0	0	0	1	1	1	0	F-103	vtkMRMLScalarVolumeNode2
vtkMRMLMarkupsFiducialNode_147	-4.30996	-91.9559	8.00101	0	0	0	1	1	1	0	F-104	vtkMRMLScalarVolumeNode2
vtkMRMLMarkupsFiducialNode_148	-1.68717	-86.3356	8.00101	0	0	0	1	1	1	0	F-105	vtkMRMLScalarVolumeNode2
vtkMRMLMarkupsFiducialNode_149	-9.80533	-86.3356	8.00101	0	0	0	1	1	1	0	F-106	vtkMRMLScalarVolumeNode2
vtkMRMLMarkupsFiducialNode_150	-6.05849	-81.09	8.00101	0	0	0	1	1	1	0	F-107	vtkMRMLScalarVolumeNode2
vtkMRMLMarkupsFiducialNode_151	-14.3015	-80.9651	8.00101	0	0	0	1	1	1	0	F-108	vtkMRMLScalarVolumeNode2
vtkMRMLMarkupsFiducialNode_152	21.0437	-107.942	9.20101	0	0	0	1	1	1	0	F-109	vtkMRMLScalarVolumeNode2
vtkMRMLMarkupsFiducialNode_153	12.6757	-107.818	9.20101	0	0	0	1	1	1	0	F-110	vtkMRMLScalarVolumeNode2
vtkMRMLMarkupsFiducialNode_154	13.9247	-102.197	9.20101	0	0	0	1	1	1	0	F-111	vtkMRMLScalarVolumeNode2
vtkMRMLMarkupsFiducialNode_155	5.93141	-102.197	9.20101	0	0	0	1	1	1	0	F-112	vtkMRMLScalarVolumeNode2
vtkMRMLMarkupsFiducialNode_156	9.55336	-96.8268	9.20101	0	0	0	1	1	1	0	F-113	vtkMRMLScalarVolumeNode2
vtkMRMLMarkupsFiducialNode_157	1.5601	-97.2015	9.20101	0	0	0	1	1	1	0	F-114	vtkMRMLScalarVolumeNode2
vtkMRMLMarkupsFiducialNode_158	3.9331	-92.0808	9.20101	0	0	0	1	1	1	0	F-115	vtkMRMLScalarVolumeNode2
vtkMRMLMarkupsFiducialNode_159	-3.81038	-91.5812	9.20101	0	0	0	1	1	1	0	F-116	vtkMRMLScalarVolumeNode2
vtkMRMLMarkupsFiducialNode_160	0.186253	-86.3356	9.20101	0	0	0	1	1	1	0	F-117	vtkMRMLScalarVolumeNode2
vtkMRMLMarkupsFiducialNode_161	-7.18254	-86.3356	9.20101	0	0	0	1	1	1	0	F-118	vtkMRMLScalarVolumeNode2
vtkMRMLMarkupsFiducialNode_162	-5.18422	-80.7154	9.20101	0	0	0	1	1	1	0	F-119	vtkMRMLScalarVolumeNode2
vtkMRMLMarkupsFiducialNode_163	-12.553	-80.5905	9.20101	0	0	0	1	1	1	0	F-120	vtkMRMLScalarVolumeNode2
